# Supplementary material for: Opposing Effects of Prior Infection versus Prior Vaccination on Vaccine Immunogenicity against Influenza A(H3N2) Viruses
Source: Viruses. 2022 Feb 25;14(3):470. doi: 10.3390/v14030470 (PMC8949461; doi:10.3390/v14030470)
Supplement: Supplementary file 1 [file viruses-14-00470-s001.zip]

Archive with 1 entries (1 files):
- viruses-1371208-supplementary.pdf
